# Supplementary material for: Mycelial biomass estimation and metabolic quotient of Lentinula edodes using species-specific qPCR
Source: PLoS One. 2020 May 18;15(5):e0232049. doi: 10.1371/journal.pone.0232049 (PMC7233531; doi:10.1371/journal.pone.0232049)
Supplement: S1 Table — (XLSX) [file pone.0232049.s001.xlsx]

## Sheet: Table S1
Table S1 Raw data of Fungal biomass and Ct values presented in Fig.3(a).
Fungal biomass (mg/g wood)	Ct value (cycle)
100	28.33
100	26.75
100	28.54
100	27.89
100	26.33
100	28.18
100	27.61
100	26.17
100	27.91
30	29.84
30	29.18
30	28.04
30	29.66
30	28.59
30	27.95
30	29.2
30	28.57
30	27.94
10	30.58
10	31.18
10	30.96
10	30.68
10	31.36
10	31.2
10	30.29
10	30.91
10	30.91
3	32.42
3	32.62
3	31.82
3	33.21
3	31.7
3	31.96
3	31.89
3	32.38
3	31.5
1	32.88
1	34.73
1	33.96
1	32.79
1	32.66
1	33.02
1	32.58
1	32.56
1	32.68
