# Supplementary material for: Mycelial biomass estimation and metabolic quotient of Lentinula edodes using species-specific qPCR
Source: PLoS One. 2020 May 18;15(5):e0232049. doi: 10.1371/journal.pone.0232049 (PMC7233531; doi:10.1371/journal.pone.0232049)
Supplement: S2 Table — (XLSX) [file pone.0232049.s002.xlsx]

## Sheet: Table S2
Table S2 Raw data of copy number of plasmid and Ct values presented in Fig. 3(b).
copy number of plasmid	Ct value
10000000	12.24
100000	18.9
1000	25.79
100	29.61
10	32.47
