# Supplementary material for: Mycelial biomass estimation and metabolic quotient of Lentinula edodes using species-specific qPCR
Source: PLoS One. 2020 May 18;15(5):e0232049. doi: 10.1371/journal.pone.0232049 (PMC7233531; doi:10.1371/journal.pone.0232049)
Supplement: S3 Table — (XLSX) [file pone.0232049.s003.xlsx]

## Sheet: Table S3
Table S3 Data of the incubation experiment of Lentinula edodes inoculated on Quercus serrata wood dust substrate mixed with 20% rice bran over 56 days at 25°C.
days	respiration mean (mgCO2/kg/h)	respiration SE	microbial biomass (µg/g wood)	microbial biomass SE	growth rate (%)	MMQ (mmolC/mmolC/h)	MMQ SE
1			1.03123	0.158215
7	73.2154	13.743	66.1626	15.055	175.155	0.897748	0.131386
15	507.184	57.1379	115.887	22.5484	397.262	8.23478	2.00808
23	310.637	23.492	460.377	60.3159	382.297	0.542354	0.065534
29	549.815	93.9025	1760.01	75.2502	163.127	0.173142	0.0322636
35	215.08	42.462	2871.05	86.9859	80.9123	0.0582583	0.00898262
42	340.196	48.3095	2323.03	136.306	211.445	0.118459	0.0295944
49	56.0104	7.55712	4911.94	177.205	54.2319	0.00559412	0.000731359
56	71.7609	22.0342	2663.84	365.903		0.00946822	0.0028602
